# Supplementary material for: Assessment of fungal spores and spore-like diversity in environmental samples by targeted lysis
Source: BMC Microbiol. 2023 Mar 14;23:68. doi: 10.1186/s12866-023-02809-w (PMC10015814; doi:10.1186/s12866-023-02809-w)
Supplement: Supplementary file 5 — Additional file 5: Table 1. Raw values of the DNA quantification after DNA extraction. DNA concentration in ng/µl. [file 12866_2023_2809_MOESM5_ESM.xlsx]

## Sheet: Feuil3
Additional Table 1. Raw values of the DNA quantification after DNA extraction. DNA concentration in ng/µl.
Sample type	Fungus	Treatment	DNA (ng/ul)
asexual spores	Coprinopsis cinerea	lysis	0.222
asexual spores	Coprinopsis cinerea	lysis	< 0,05
asexual spores	Mortierella antarctica	lysis	0.12
asexual spores	Mortierella antarctica	lysis	< 0,05
asexual spores	Aspergillus niger	lysis	2.62
asexual spores	Aspergillus niger	lysis	0.126
sexual spores	Coprinopsis cinerea	direct	< 0,05
sexual spores	Coprinopsis cinerea	direct	< 0,05
asexual spores	Candida albicans	direct	4.42
asexual spores	Candida albicans	direct	2.7
asexual spores	Ulocladium alternata	direct	< 0,05
asexual spores	Ulocladium alternata	direct	< 0,05
asexual spores	Mortierella antarctica	direct	< 0,05
asexual spores	Mortierella antarctica	direct	< 0,05
asexual spores	Ulocladium alternata	lysis	0.126
asexual spores	Ulocladium alternata	lysis	< 0,05
sexual spores	Coprinopsis cinerea	lysis	< 0,05
sexual spores	Coprinopsis cinerea	lysis	0.154
asexual spores	Coprinopsis cinerea	direct	< 0,05
asexual spores	Coprinopsis cinerea	direct	< 0,05
asexual spores	Candida albicans	lysis	< 0,05
asexual spores	Candida albicans	lysis	0.172
asexual spores	Aspergillus niger	direct	< 0,05
asexual spores	Aspergillus niger	direct	< 0,05
mycelium	Ulocladium alternata	direct	< 0,05
mycelium	Ulocladium alternata	direct	< 0,05
mycelium	Ulocladium alternata	lysis	< 0,05
mycelium	Ulocladium alternata	lysis	< 0,05
mycelium	Aspergillus niger	direct	< 0,05
mycelium	Aspergillus niger	direct	< 0,05
mycelium	Aspergillus niger	lysis	< 0,05
mycelium	Aspergillus niger	lysis	< 0,05
mycelium	Coprinopsis cinerea	direct	2.14
mycelium	Coprinopsis cinerea	direct	4.6
mycelium	Coprinopsis cinerea	lysis	< 0,05
mycelium	Coprinopsis cinerea	lysis	< 0,05
mycelium	Mortierella antarctica	direct	28
mycelium	Mortierella antarctica	direct	7.4
mycelium	Mortierella antarctica	lysis	< 0,05
mycelium	Mortierella antarctica	lysis	< 0,05
