# Supplementary material for: Assessment of fungal spores and spore-like diversity in environmental samples by targeted lysis
Source: BMC Microbiol. 2023 Mar 14;23:68. doi: 10.1186/s12866-023-02809-w (PMC10015814; doi:10.1186/s12866-023-02809-w)
Supplement: Supplementary file 6 — Additional file 6: Table 2. Information on the abiotic parameters measured in situ for the different sampling locations. %OD= dissolved oxygen. [file 12866_2023_2809_MOESM6_ESM.xlsx]

## Sheet: Sheet1
Additional Table 2. Information on the abiotic parameters measured in situ for the different sampling locations.
Name	Pairs	Community	Type	Sampling_point	Description	Depth (cm from surface)	DNA sent to sequence (ng/ul)	Extracted DNA after precipitation (ng/ul)	Elevation (m.a.s.l)	Temperature (ºC)	Conductivity (us/cm)	Salinity (PSU)	OD%	pH	Coordinates
MM1-1	MM1	Total	Microbial mat	Pond _1	Submerged not structured	Surface	4	112	3797	16	1565	0.831	13.9	7.67	20.283139°S 68.888778°W
MM1-1S	MM1	Lysis-resistants	Microbial mat	Pond _1	Submerged not structured	Surface	0.374	0.374	3797	16	1565	0.831	13.9	7.67	20.283139°S 68.888778°W
MM10-1	MM10	Total	Microbial mat	Pond_9	White black mat. Almost fully dry	Surface	4	254	3791	16	3788	2.029	9.4	9.31	20.283306°S68.888778°W
MM10-1S	MM10	Lysis-resistants	Microbial mat	Pond_9	White black mat. Almost fully dry	Surface	2.3	2.3	3791	16	3788	2.029	9.4	9.31	20.283306°S68.888778°W
MM11-1	MM11	Total	Microbial mat	Pond_10	3rd region with vegetation only 3cm water	Surface	4	110	3791	16	3788	2.029	9.4	9.31	20.283444°S68.888778°W
MM11-1S-QM	MM11	Lysis-resistants	Microbial mat	Pond_10	4th region with vegetation only 3cm water	Surface	4	9.08	3791	16	3788	2.029	9.4	9.31	20.283444°S68.888778°W
MM12-1	MM12	Total	Microbial mat	Pond_11		Surface	4	158	3791	16	3788	2.029	9.4	9.31	20.283528°S68.888778°W
MM12-1S	MM12	Lysis-resistants	Microbial mat	Pond_11		Surface	0.47	0.47	3791	16	3788	2.029	9.4	9.31	20.283528°S68.888778°W
MM13-1	MM13	Total	Microbial mat	Pond_12		Surface	4	149	3792	16	3788	2.029	9.4	9.31	20.283722°S68.888778°W
MM13-1S	MM13	Lysis-resistants	Microbial mat	Pond_12		Surface	0.112	0.112	3792	16	3788	2.029	9.4	9.31	20.283722°S68.888778°W
MM14-1	MM14	Total	Microbial mat	Pond_13		Surface	4	35.4	3789	16	3788	2.029	9.4	9.31	20.283806°S68.888778°W
MM14-1S	MM14	Lysis-resistants	Microbial mat	Pond_13		Surface	4	4.9	3789	16	3788	2.029	9.4	9.31	20.283806°S68.888778°W
MM15-1	MM15	Total	Microbial mat	Pond_13		Surface	4	10.7	3791	16	3788	2.029	9.4	9.31	20.283778°S68.888778°W
MM15-1S	MM15	Lysis-resistants	Microbial mat	Pond_13		Surface	2.5	2.5	3791	16	3788	2.029	9.4	9.31	20.283778°S68.888778°W
MM16-1	MM16	Total	Microbial mat	Pond_14		Surface	4	140	3794	16	4395	2.365	21.5	9.51	20.283667°S68.888778°W
MM16-1S	MM16	Lysis-resistants	Microbial mat	Pond_14		Surface	4	13.8	3794	16	4395	2.365	21.5	9.51	20.283667°S68.888778°W
MM17-1	MM17	Total	Microbial mat	Pond_15		Surface	4	123		16.9	4395	2.365	21.5	9.51	20.283694°S68.888778°W
MM17-1S	MM17	Lysis-resistants	Microbial mat	Pond_15		Surface	4	6.54		16.9	4395	2.365	21.5	9.51	20.283694°S68.888778°W
MM18-1	MM18	Total	Microbial mat	Pond_16		Surface	4	308	3796	15.42	4395	2.365	21.5	9.51	20.283528°S68.888778°W
MM18-1S	MM18	Lysis-resistants	Microbial mat	Pond_16		Surface	4	4.34	3796	15.42	4395	2.365	21.5	9.51	20.283528°S68.888778°W
MM19-1	MM19	Total	Microbial mat	Pond_17		Surface	4	38.8	3794	19.4	4395	2.365	21.5	9.51	20.283583°S68.888778°W
MM19-1S	MM19	Lysis-resistants	Microbial mat	Pond_17		Surface	0.226	0.226	3794	19.4	4395	2.365	21.5	9.51	20.283583°S68.888778°W
MM2-1	MM2	Total	Microbial mat	Pond_2	Dry samples from the surface. Green mat	Surface	4	346	3791	16	1565	0.831	13.9	7.65	20.283111°S68.888778°W
MM2-1S	MM2	Lysis-resistants	Microbial mat	Pond_2	Dry samples from the surface. Green mat	Surface	4	19.3	3791	16	1565	0.831	13.9	7.65	20.283111°S68.888778°W
MM20-1	MM20	Total	Microbial mat	Pond_18		Surface	4	114	3788	16	1588	0.846	16.5	8.73	20.283583°S68.888778°W
MM20-1S	MM20	Lysis-resistants	Microbial mat	Pond_18		Surface	4	4.9	3788	16	1588	0.846	16.5	8.73	20.283583°S68.888778°W
MM3-1	MM3	Total	Microbial mat	Pond_3	Submerged. Black/green. High content of EPS	Surface	4	278		16	747	0.412	8.06	7.9	20.283167°S68.888778°W
MM3-1S	MM3	Lysis-resistants	Microbial mat	Pond_3	Submerged. Black/green. High content of EPS	Surface	0.616	0.616		16	747	0.412	8.06	7.9	20.283167°S68.888778°W
MM4-1	MM4	Total	Microbial mat	Pond_4	Highly structured. Submerged. Pink area	Surface	4	110	3795	16	747	0.412	8.06	7.9	20.282917°S68.888778°W
MM4-1S	MM4	Lysis-resistants	Microbial mat	Pond_4	Highly structured. Submerged. Pink area	Surface	1.56	1.56	3795	16	747	0.412	8.06	7.9	20.282917°S68.888778°W
MM5-1	MM5	Total	Microbial mat	Pond_4	Highly structured. Submerged. Pink area	Surface	4	168	3796	16	1386	0.738	9.4	7.89	20.283056°S68.888778°W
MM5-1S	MM5	Lysis-resistants	Microbial mat	Pond_4	Highly structured. Submerged. Pink area	Surface	0.706	0.706	3796	16	1544	0.738	9.4	7.89	20.283056°S68.888778°W
MM6-1	MM6	Total	Microbial mat	Pond_5	Submerged. Brown	Surface	4	114	3803	16	1459	0.738	9.4	7.89	20.282861°S68.888778°W
MM6-1S	MM6	Lysis-resistants	Microbial mat	Pond_5	Submerged. Brown	Surface	0.2	0.2	3803	16	1459	0.738	9.4	7.89	20.282861°S68.888778°W
MM7-1	MM7	Total	Microbial mat	Pond_6	Submerged	Surface	4	110	3789	16	1142	0.738	9.4	7.89	20.282917°S68.888778°W
MM7-1S	MM7	Lysis-resistants	Microbial mat	Pond_6	Submerged	Surface	1.54	1.54	3789	16	1142	0.738	9.4	7.89	20.282917°S68.888778°W
MM8-1	MM8	Total	Microbial mat	Pond_7	Highly structured. Several layers	Surface	4	195	3799	16	8322	4.229	11.3	9.74	20.282889°S68.888778°W
MM8-1S	MM8	Lysis-resistants	Microbial mat	Pond_7	Highly structured. Several layers	Surface	4	6.18	3799	16	8322	4.229	11.3	9.74	20.282889°S68.888778°W
MM9-1	MM9	Total	Microbial mat	Pond_8	Reddish mat not highly structured. Submerged	Surface	4	17.5	3790	16	3788	2.029	21.3	9.31	20.283389°S68.888778°W
MM9-1S	MM9	Lysis-resistants	Microbial mat	Pond_8	Reddish mat not highly structured. Submerged	Surface	4	4.18	3790	16	3788	2.029	21.3	9.31	20.283389°S68.888778°W
Salar1-1-1	S111	Total	Lake sediment	Sample_1	Gray and liquid	1	4	112	3791	2	78.04	53.69	17.1	8.32	20.285444°S68.888778°W
Salar1-1-1S	S111	Lysis-resistants	Lake sediment	Sample_1	Gray and liquid	1	1.04	1.04	3791	2	78.04	53.69	17.1	8.32	20.285444°S68.888778°W
Salar1-2-1	S121	Total	Lake sediment	Sample_1	Gray and liquid	2	4	118	3791	2	78.04	53.69	17.1	8.32	20.285444°S68.888778°W
Salar1-2-1S	S121	Lysis-resistants	Lake sediment	Sample_1	Gray and liquid	2	1.34	1.34	3791	2	78.04	53.69	17.1	8.32	20.285444°S68.888778°W
Salar1-3-1	S131	Total	Lake sediment	Sample_1	Gray and liquid	3	4	102	3791	2	78.04	53.69	17.1	8.32	20.285444°S68.888778°W
Salar1-3-1S	S131	Lysis-resistants	Lake sediment	Sample_1	Gray and liquid	3	0.648	0.648	3791	2	78.04	53.69	17.1	8.32	20.285444°S68.888778°W
Salar1-4-1	S141	Total	Lake sediment	Sample_1	Gray and liquid	4	4	51.4	3791	2	78.04	53.69	17.1	8.32	20.285444°S68.888778°W
Salar1-4-1S	S141	Lysis-resistants	Lake sediment	Sample_1	Gray and liquid	4	0.918	0.918	3791	2	78.04	53.69	17.1	8.32	20.285444°S68.888778°W
Salar2-1-1	S211	Total	Lake sediment	Sample_2	Dark gray	1	4	212	3787	5	78.04	53.69	17.1	8.32	20.285194°S68.888778°W
Salar2-1-1S	S211	Lysis-resistants	Lake sediment	Sample_2	Dark gray	1	1.88	1.88	3787	5	78.04	53.69	17.1	8.32	20.285194°S68.888778°W
Salar2-2-1	S221	Total	Lake sediment	Sample_2	Dark gray	2	4	136	3787	5	78.04	53.69	17.1	8.32	20.285194°S68.888778°W
Salar2-2-1S	S221	Lysis-resistants	Lake sediment	Sample_2	Dark gray	2	2.18	2.18	3787	5	78.04	53.69	17.1	8.32	20.285194°S68.888778°W
Salar3-1-1	S311	Total	Lake sediment	Sample_3	4m from delta	4	4	74	3786	4	78.04	53.69	17.1	8.32	20.284611°S68.888778°W
Salar3-1-1S	S311	Lysis-resistants	Lake sediment	Sample_3	4m from delta	4	0.678	0.678	3786	4	78.04	53.69	17.1	8.32	20.284611°S68.888778°W
Salar3-2-1	S321	Total	Lake sediment	Sample_3	4m from delta	3	4	27.8	3786	4	78.04	53.69	17.1	8.32	20.284611°S68.888778°W
Salar3-2-1S	S321	Lysis-resistants	Lake sediment	Sample_3	4m from delta	3	0.776	0.776	3786	4	78.04	53.69	17.1	8.32	20.284611°S68.888778°W
Salar3-3-1	S331	Total	Lake sediment	Sample_3	4m from delta	2	4	118	3786	4	78.04	53.69	17.1	8.32	20.284611°S68.888778°W
Salar3-3-1S	S331	Lysis-resistants	Lake sediment	Sample_3	4m from delta	2	0.772	0.772	3786	4	78.04	53.69	17.1	8.32	20.284611°S68.888778°W
Salar3-4-1	S341	Total	Lake sediment	Sample_3	4m from delta	1	4	91.2	3786	4	78.04	53.69	17.1	8.32	20.284611°S68.888778°W
Salar3-4-1S	S341	Lysis-resistants	Lake sediment	Sample_3	4m from delta	1	1.94	1.94	3786	4	78.04	53.69	17.1	8.32	20.284611°S68.888778°W
Salar4-1-1	S411	Total	Lake sediment	Sample_4	Foul odour	1	4	85.6	3780	10	52450	34.19	12	8.43	20.283778°S68.888778°W
Salar4-1-1S	S411	Lysis-resistants	Lake sediment	Sample_4	Foul odour	1	0.274	0.274	3780	10	52450	34.19	12	8.43	20.283778°S68.888778°W
Salar4-2-1	S421	Total	Lake sediment	Sample_4	Foul odour	2	4	102	3780	10	52450	34.19	12	8.43	20.283778°S68.888778°W
Salar4-2-1S	S421	Lysis-resistants	Lake sediment	Sample_4	Foul odour	2	0.458	0.458	3780	10	52450	34.19	12	8.43	20.283778°S68.888778°W
Salar4-3-1	S431	Total	Lake sediment	Sample_4	Foul odour	3	4	100	3780	10	52450	34.19	12	8.43	20.283778°S68.888778°W
Salar4-3-1S	S431	Lysis-resistants	Lake sediment	Sample_4	Foul odour	3	0.88	0.88	3780	10	52450	34.19	12	8.43	20.283778°S68.888778°W
Salar5	S4	/	Lake sediment	Sample_5	No sediment could be collected	/			3789	13	52.48	34.17	7.3	8.43	20.283528°S68.888778°W
Salar6-1-1	S611	Total	Lake sediment	Sample_6	Strong foul odour	1	4	94.8	3791	15	50490	32.77	7.9	8.43	20.283444°S68.888778°W
Salar6-1-1S	S611	Lysis-resistants	Lake sediment	Sample_6	Strong foul odour	1	0.198	0.198	3791	15	50490	32.77	7.9	8.43	20.283444°S68.888778°W
Salar6-2-1	S621	Total	Lake sediment	Sample_6	Strong foul odour	2	4	70	3791	15	50490	32.77	7.9	8.43	20.283444°S68.888778°W
Salar6-2-1S	S621	Lysis-resistants	Lake sediment	Sample_6	Strong foul odour	2	0.606	0.606	3791	15	50490	32.77	7.9	8.43	20.283444°S68.888778°W
Salar6-3-1	S631	Total	Lake sediment	Sample_6	Strong foul odour	3	4	108	3791	15	50490	32.77	7.9	8.43	20.283444°S68.888778°W
Salar6-3-1S	S631	Lysis-resistants	Lake sediment	Sample_6	Strong foul odour	3	0.134	0.134	3791	15	50490	32.77	7.9	8.43	20.283444°S68.888778°W
Salar7-1-1	S711	Total	Lake sediment	Sample_7		4	4	114	3777	16	132	0.706	12	8.22	20.283472°S68.888778°W
Salar7-1-1S	S711	Lysis-resistants	Lake sediment	Sample_7		4	0.432	0.432	3777	16	132	0.706	12	8.22	20.283472°S68.888778°W
Salar7-2-1	S721	Total	Lake sediment	Sample_7		3	4	102	3777	16	132	0.706	12	8.22	20.283472°S68.888778°W
Salar7-2-1S	S721	Lysis-resistants	Lake sediment	Sample_7		3	0.36	0.36	3777	16	132	0.706	12	8.22	20.283472°S68.888778°W
Salar7-3-1	S731	Total	Lake sediment	Sample_7		2	4	63.6	3777	16	132	0.706	12	8.22	20.283472°S68.888778°W
Salar7-3-1S	S731	Lysis-resistants	Lake sediment	Sample_7		2	0.364	0.364	3777	16	132	0.706	12	8.22	20.283472°S68.888778°W
Salar7-4-1	S741	Total	Lake sediment	Sample_7		1	4	112	3777	16	132	0.706	12	8.22	20.283472°S68.888778°W
Salar7-4-1S	S741	Lysis-resistants	Lake sediment	Sample_7		1	0.658	0.658	3777	16	132	0.706	12	8.22	20.283472°S68.888778°W
